# Supplementary material for: Group 2 innate lymphoid cells are a non-redundant source of interleukin-5 required for development and function of murine B1 cells
Source: Nat Commun. 2024 Dec 4;15:10566. doi: 10.1038/s41467-024-54780-3 (PMC11618303; doi:10.1038/s41467-024-54780-3)
Supplement: Supplementary file 4 — Figure 1 Source Data [file 41467_2024_54780_MOESM4_ESM.xlsx]

## Sheet: Fig1b
	Id2fl/fl				Nmur1icre+Id2fl/fl			p value
IgM+CD23- relative	44	47.1	45.1	35.6	23.4	19.2	13.1	0.0016
CD19+CD23-relative	44.8	48	46.7	36.3	23.8	19.8	13.7	0.0006
CD19+CD23- absolute	13637	17921	21164	7133	3270	2174	625	0.0216
B1a relative	30.1	33.2	33.7	23.9	15.1	12	8.15	0.0021
B1b relative	14.6	14.7	12.9	12.3	8.64	7.79	5.56	0.0019
CD11b+B1 relative	31.7	35.6	34.1	27.7	15.1	12.2	8.23	0.0007

## Sheet: Fig1c
	Id2fl/fl						Nmur1icreId2fl/fl				p value
Thoracal lavage	54.6	61.9	60.4	58	54.8	57.7	54.8	48.5	52.4	55.2	0.0276

## Sheet: Fig1d
	Id2fl/fl				Nmur1icre+Id2fl/fl			p value
Omentum	28.1	26.9	25.8	23.8	21.8	21.1	22.4	0.0115

## Sheet: Fig1e
	Id2fl/fl					Nmur1icre+Id2fl/fl				p value
Lung	2.2	2.97	2.9	2.39	2.46	1.53	2.01	1.61	0.87	0.005

## Sheet: Fig1f
	Id2fl/fl								Nmur1icre+Id2fl/fl							p value
Spleen	3.9	3.63	3.9	4.08	4.34	3.4	4.35	3.7	2.9	2.89	2.75	3.45	2.71	3.06	2.19	<0,0001

## Sheet: Fig1g
	Id2fl/fl					Nmur1icre+Id2fl/fl					p value
3 weeks relative	44.8	48	46.7	36.3		23.8	19.8	13.7			0.0015
13 weeks relative	33.9	32.5	39.8	29.7		14.3	18.6	21.6	18.4		0.0012
18 weeks relative	44.4	44.8	36.4	46.8		17.6	21.7	24.7	20.3	15.7	<0,0001
30 weeks relative	32.3	42.4	33.6	41.2	39.1	18	31.8	24.3	27.5		0.0089
3 weeks absolut	13637	17921	21164	7133		3270	2174	625			0.0164
13 weeks absolut	34456	39030	53515	84222		14984	4168	22267	8445		0.0147
18 weeks absolut	89751	95192	109218	155555		40839	31042	79603	39212	28719	0.0047
30 weeks absolut	104989	98635	76875	101163	76125	16501	64131	45166	38740		0.0027

## Sheet: Fig1h
	Gata3fl/fl				Nmur1icre+Gata3fl/fl					p value
B1 cells	41.8	38.2	40.7	38.6	20.2	29.3	32	28.4	34	0.0054
B1a cells	21.2	20.2	18.3	19.4	5.72	10.2	9.45	10.6	11.8	<0,0001
B1b cells	14.3	12.2	13.1	12.6	7.3	8.6	10.3	8.61	9.52	0.0005

## Sheet: Fig1i
	Gata3fl/fl				Nmur1icre+Gata3fl/fl			p value
B1 cells	60.2	50	55.8	63.8	44.4	40.4	43.3	0.01
B1a cells	26.4	21.2	25.2	31	18	15.6	20.2	0.0286
B1b cells	33.5	28.6	30.5	32.5	26.3	24.6	22.8	0.0073
