# Supplementary material for: Group 2 innate lymphoid cells are a non-redundant source of interleukin-5 required for development and function of murine B1 cells
Source: Nat Commun. 2024 Dec 4;15:10566. doi: 10.1038/s41467-024-54780-3 (PMC11618303; doi:10.1038/s41467-024-54780-3)
Supplement: Supplementary file 5 — Figure 2 Source Data [file 41467_2024_54780_MOESM5_ESM.xlsx]

## Sheet: Fig2g
	Id2fl/fl						Nmur1icre+Id2fl/fl			p value
Ccnd2	0.043	0.039	0.031	0.031	0.027		0.018	0.018	0.02	0.0077
Zcwpw1	0.472766	0.536272	0.333987	0.440207	0.446284	0.405868	0.193092	0.222498	0.152006	0.0006
Ass1	4.061	4.608	3.63	3.538	4.525		1.218	1.9	2.231	0.0008
Anxa2	1.948	3.046	2.012	1.675	1.927		0.839	1.142	1.198	0.0177

## Sheet: Fig2j
	Id2fl/fl						Nmur1icre+Id2fl/fl							p value
Peritoneal lavage	2.63	2.88	4.41	2.9	3.22	3.2	2.23	2.27	2.9	2.44	2.48	2.03	2.49	0.0052
Spleen	13.2	8.96	5.33	14.5	8.98		5.01	3.83	5.07	7.29				0.0317
Thoracal lavage	3.5	3.31	3.3	4.85	6.38	3.65	3.05	3.17	2.59	3.2	3.24			0.0043
Omentum	3.05	3.01	5.07	3.24	3.4	3.44	2.77	2.95	2.97	2.4	3.83	3.28	2.6	0.0367

## Sheet: Fig2n
	Il5cre/+							Il5cre/cre					p value
Ass1	2.64674	5.1298	6.01239	4.07955	11.0571	4.04527	4.52071	2.68176	2.58978	3.3263	3.1408	2.86873	0.0303
Anxa2	2.45319	2.81057	1.42202	2.42948	2.78707	1.24998	1.46643	0.817408	1.00424	1.14651	1.21471	1.1369	0.0025
Ccnd2	0.021737	0.03865	0.009276	0.03182	0.029574	0.010948	0.06527	0.010418	0.013227	0.004739	0.000223		0.0424
Zcwpw1	0.292267	0.155266	0.136646	0.180117	0.251847	0.158849	0.139293	0.058146	0.10206	0.16129	0.151361	0.046347	0.0303
