# Supplementary material for: Group 2 innate lymphoid cells are a non-redundant source of interleukin-5 required for development and function of murine B1 cells
Source: Nat Commun. 2024 Dec 4;15:10566. doi: 10.1038/s41467-024-54780-3 (PMC11618303; doi:10.1038/s41467-024-54780-3)
Supplement: Supplementary file 6 — Figure 3 Source Data [file 41467_2024_54780_MOESM6_ESM.xlsx]

## Sheet: Fig3a
	Il5cre/+							Il5cre/cre				p value
B1 cells peritoneal lavage absolut	36.9	47.2	37.9	40.2	38.1	42.6	42.2	26.8	29.5	28.8	38.7	0.005
B1 cells peritoneal lavage relative	22590	48311	13994	38045	29279	34335		9244	13058	12798	9055	0.012
B1 cells thoracal lavage relative	49.2	55.8	46.1	48.2	42.5	57.7	60.4	35.1	46.4	43.3	45.1	0.0454
B1 cells thoracal lavage absolut	8511	16806	25367	20257	19246	15049	7441	8581	7365	8269	4190	0.0255

## Sheet: Fig3c
	Il5fl/fl				Nmur1iCre+ Il5fl/fl			p value
Il5	6.91733	6.01948	9.90774	4.70561	0.018305	0.026174	0.159867	0.0454
Il13	5.86923	15.1699	10.3691	8.01268	10.3765	4.76337	5.21359	0.5241

## Sheet: Fig3d
	Il5fl/fl			Nmur1iCre+ Il5fl/+			Nmur1iCre+ Il5fl/fl			p value comparison wt vs het	p value comparison het vs ko
IL-5 medium	6.75	4.3	5.36	4.57	1.84	3.06	2.39	1.76	0.75	0.8387	0.9819
IL-5 PMA/Iono	43.3	47.9	38.5	27.1	29	27.1	2.35	3.08	1.88	<0,0001	<0,0001
IL-13 medium	4.31	3.64	2.14	1.97	1.63	1.88	2.69	2.21	1.81	0.9939	>0,9999
IL-13 PMA/Iono	20.5	36.1	24.4	23	23	21.3	22.9	24.8	28.5	0.6325	0.9031

## Sheet: Fig3e
	Il5fl/fl			Nmur1iCre+ Il5fl/fl			p value
SI ILC2	7.58	9.74	10.5	5.83	9.75	8.75	0.4718

## Sheet: Fig3f
	Il5fl/fl			Nmur1iCre+ Il5fl/fl			p value
MLN ILC2	2.42	1.74	1.67	2.29	3.34	1.94	0.2986

## Sheet: Fig3g
	Il5fl/fl			Nmur1iCre+ Il5fl/fl			p value
CD19+CD23-	44.7	44.9	47.6	29.4	30.9	37.3	0.0071
CD19+CD23-	29117	41599	41933	12365	17418	19315	0.0054
IgM+CD23-	37.8	34.2	36	18.8	19.5	23.8	0.0012
IgM+CD23-	62604	94326	67109	30452	23841	44118	0.0224

## Sheet: Fig3h
	Il5fl/fl			Nmur1iCre+ Il5fl/fl			p value
CD11b+CD19+	12.2	11.4	12.4	2.98	3.68	3.19	<0,0001
CD11b+CD19+	10700	11735	13261	1162	1850	2185	0.0002

## Sheet: Fig3i
	Il5fl/fl			Nmur1iCre+ Il5fl/fl			p value
CD19+CD23- relative	57.9	36	52.6	10.8	6.18	23.7	0.0069
CD19+CD23- absolut	10694	20997	10878	2970	805	2849	0.0131
IgM+CD23- relative	23.5	45.8	52.7	4.31	1.84	11	0.0048
IgM+CD23- absolut	6977	18294	9906	1189	240	1322	0.0338

## Sheet: Fig3j
	Il5fl/fl			Nmur1iCre+ Il5fl/fl			p value
CD11b+CD19+	12.6	18.6	18	1.54	1.31	3.02	0.0009
CD11b+CD19+	3748	7426	3377	426	171	363	0.0125

## Sheet: Fig3k
	Il5fl/fl			Nmur1iCre+ Il5fl/fl			p value
IgM+IgD- relative	23.5	23.5	20.1	13.9	14	17.6	0.0124
IgM+IgD- absolut	22369	29547	14200	14626	2453	14910	0.0224
CD19+CD43+ relative	24.1	23.5	23.4	16.3	15.4	20.4	0.0154
CD19+CD23+ absolut	22955	29582	17387	17109	2685	17344	0.0185

[truncated: 4 more sheets: Fig3l, Fig3m, Fig3n, Fig3o]
