# Supplementary material for: Group 2 innate lymphoid cells are a non-redundant source of interleukin-5 required for development and function of murine B1 cells
Source: Nat Commun. 2024 Dec 4;15:10566. doi: 10.1038/s41467-024-54780-3 (PMC11618303; doi:10.1038/s41467-024-54780-3)
Supplement: Supplementary file 7 — Figure 5 Source Data [file 41467_2024_54780_MOESM7_ESM.xlsx]

## Sheet: Fig5a
	Id2fl/fl								Nmur1icre+Id2fl/fl								p value
IgM	1187	1595	1151	1064	669	669	2539	1073	1064	930	1968	1134	1353	586	627		0.4793
IgG1	4216.2	2102.6	2369.9	3382.4	1541.5	1122.3	4234.2	776.3	2434	3759	11003.2	1982	2790	1231.7	877.1	1050.3	0.9591
IgG2a	3723.9	7394.6	4242.2	5340	148	222.5	1193.5	304.6	2775	3312.3	11980.1	4394.9	1507.1	968.5	380.8	230.2	0.8785
IgG2b	18127.9	11792.7	18807	9084.6	651.3	624.9	2443.6	382.3	13761.4	6417.2	86570.2	6547.9	2049.9	769	439.5	722.9	>0,9999
IgG3	355	998.9	494.7	300.8	72.8	143.1	339.6	117.5	490.4	299.9	2477.3	625	308.4	377	182.8	218	0.4418
IgA	3780	3351	1776	5695	782	525	3639	580	2061	10456	4268	2976	2191	736	821	939	0.7984
IgE	35.4	20.4	116.4	66.7	250.3	35.4	75.2	125.3	53.3	22.9	27.2	42.4	30.3	64.9	0	0	0.0351

## Sheet: Fig5b
	Id2fl/fl								Nmur1icre/+Id2fl/fl									p value
IgM	0	0	0	0	2022	4659	2175	0	0	613	387	546	0	328	0	323		0.9565
IgG1	1294.2	1114.2	969.2	1920.8	1741.6	2145.5	3946.7	0	283.7	1145.9	774.1	2025.2	407.6	425	1192.5	1365.3	1949.9	0.3704
IgG2a	88.6	86.9	62.6	132.3	925.2	921.6	511	0	232.2	461.4	561.8	562	37.8	171.7	155	96.8	136.9	0.6058
IgG2b	321.4	308.3	203.9	556.7	1678.9	1710.7	715.3	0	511.8	1161	1384	1748.8	158.8	370	458.9	366.2	492.2	0.673
IgG3	42.9	42.7	42.2	63.6	131.6	248.1	121	0	61.7	152.7	120	133.4	28.3	39.2	63.9	99.9	77.8	0.743
IgA	2025	3014	2102	3356	2733	6118	3903	0	725	6310	4031	13723	848	1548	2327	2198	1485	0.8148
IgE	18501.9	18008.4	14571.7	22373	7036	21983.5	41341.5	22167.6	2400.7	3748	3377.5	6111.4	18160.9	5320.4	15125.7	18116.4	0	0.0055

## Sheet: Fig5c
	Id2fl/fl untreated				Id2fl/fl A. Alternata												Nmur1icre+Id2fl/fl A. Alternata												p value Id2fl/fl untreated vs Id2fl/fl A. Alternata	p value Id2flox A. Alternata vs Nmur1icre+Id2fl/fl A. Alternata
IgM	0	0	245	1064	1706	2679	1506	1371	1260	897	476	713	1081	292	2703	1915	4064	579	494	533	0	0	323	210	1169	1706	572	422	0.0126	0.0345
IgG1	104	351.4	2473.7	2429.6	1518.6	2576.7	4422.8	1494.2	1710.7	1797	958.9	1371.3	1572.4	1259.1	2117	2550	872.1	536.5	579.1	734.8	0	0	1165.1	664	1754.8	2324.9	2466.9	1735.9	0.5209	0.0236
IgG2a	267.4	2661.8	3747.3	6704.7	8118.4	6491.1	7625.9	7329.3	4912.8	4004.4	2051.3	2895.7	5903.5	4874.2	14294.9	4810.2	8179.6	770.4	1829	2918.4	0	0	1079.8	781.3	13214.3	11024.6	7401.5	5464.8	0.133	0.2137
IgG2b	1552.2	4247.5	10060.2	14565.3	2711.2	7503.8	19707.2	8575.2	1312.4	2910.9	4234.6	1957.9	10068	8317.2	19414.2	9155.8	20578.4	1126.3	3764.4	786.8	0	554.3	1269.9	3656.3	26102.6	19214.2	16579.2	9313.5	0.9527	0.5512
IgG3	24.3	91.2	236.6	440.9	597.7	901.3	761.2	1020.7	120.2	177.5	243.6	158.6	181.4	164.9	414.8	224.9	775.5	276.9	109.3	181	0	0	49.4	165.6	465.2	558.7	233.2	121.1	0.2615	0.1561
IgA	1020	3100	8577	22759	15169	1659	12952	5514	4476	3655	1899	2178	22970	6338	3734	6790	14234	1523	4719	3310	0	468	2065	1031	11998	9053	8642	2756	0.9527	0.2415
IgE	47.3	26.8	371.2	63	37.7	216.1	286.9	161.5	170.4	127.5	36.9	146.8	130.3	58.5	36.9	183.7	265.5	157.3	115.4	21.6	212.3	51.5	104.6	50.3	124.1	106.2	180.1	41.2	0.5813	0.5789
