# Supplementary material for: Group 2 innate lymphoid cells are a non-redundant source of interleukin-5 required for development and function of murine B1 cells
Source: Nat Commun. 2024 Dec 4;15:10566. doi: 10.1038/s41467-024-54780-3 (PMC11618303; doi:10.1038/s41467-024-54780-3)
Supplement: Supplementary file 8 — Figure 6 Source Data [file 41467_2024_54780_MOESM8_ESM.xlsx]

## Sheet: Fig6a
	Il33+/+							Il33-/-							p value
B1 cells peritoneal lavage	43.1	53	48.4	33.2	33.3	47.1	35	40.1	36.4	27.4	35.6	36.3	34.1	30.1	0.0483

## Sheet: Fig6b
	Il33+/+						Il33-/-				p value
B1 cells thoracal lavage	66.1	61.2	66.1	65.9	68.5	67.8	52	53.9	50.9	49.8	<0,0001

## Sheet: Fig6c
	Il33+/+						Il33-/-			p value
B1 cells Omentum	24.1	24.5	27.4	25.2	33	32.7	24	20.7	19.7	0.043

## Sheet: Fig6d
	Il33+/+					Il33-/-			p value
B1 cells lung	15.5	12.2	11.6	13.3	9.88	9.24	8.42	7.97	0.021

## Sheet: Fig6e
	Il33+/+					Il33-/-				p value
Ki-67+ B1 cells Peritoneal lavage	4.03	4.19	6.69	4.88	6.14	2.85	4.47	2.56	3.73	0.0404

## Sheet: Fig6f
	Il33+/+					Il33-/-			p value
Ki-67+ B1 cells Thoracal lavage	2.41	2.78	2.56	3.34	2.59	2.22	2.22	2.05	0.0405

## Sheet: Fig6g
	Il1rl1fl/fl				Nmur1iCre+Il1rl1fl/fl					p value
B1 cells Peritoneal lavage relative	46.9	41.2	47	40	32.9	33	38.7	23.7	37.6	0.0172
B1 cells Peritoneal lavage absolut	66077	55041	59065	71481	20726	46023	32272	8630	29020	0.0025

## Sheet: Fig6h
	Il1rl1fl/fl				Nmur1iCre+Il1rl1fl/fl				p value
B1 cells Thoracal lavage relative	50	58.3	54.8	57.9	48.2	42	47.1	49.3	0.0139
B1 cells Thoracal lavage absolut	17521	62797	95757	82556	7703	7347	3995	5806	0.0143

## Sheet: Fig6i
	Il1rl1fl/fl				Nmur1iCre+Il1rl1fl/fl				p value
B1 cells Omentum	7.23	5.06	15.4	5.45	2.19	2.62	2.13	2.11	0.0473

## Sheet: Fig6j
	Il1rl1fl/fl				Nmur1iCre+Il1rl1fl/fl				p value
B1 cells Lung	2.48	3.48	3.99	4.05	1.64	2.06	2.5	1.51	0.0103

[truncated: 1 more sheets: Fig6k]
