# Supplementary material for: Group 2 innate lymphoid cells are a non-redundant source of interleukin-5 required for development and function of murine B1 cells
Source: Nat Commun. 2024 Dec 4;15:10566. doi: 10.1038/s41467-024-54780-3 (PMC11618303; doi:10.1038/s41467-024-54780-3)
Supplement: Supplementary file 9 — Suppl Figure 1 Source Data [file 41467_2024_54780_MOESM9_ESM.xlsx]

## Sheet: FigS1e
	Id2fl/fl				Nmur1icre+Id2fl/fl					p-value
CD19+CD23- relative	34.5	30.5	33.1	39.6	23.9	20.5	16	20.7	23.4	0.006
CD19+CD23- absolut	33415	38215	52653	82097	35425	15643	4350	23157	8788	0.0216
Cd19+B220-	31.6	28	31	37.5	21.1	17	14.6	15.4	20.5	0.0004
IgM+CD23-	37.2	29.9	33.6	39.2	25	22.5	15.9	21.8	24.9	0.0016
IgD-IgM+	29.7	25.4	28.6	34.8	18.1	15.5	12.4	12.7	18.1	0.0004
CD19+CD11b+	24.5	23.8	25.4	32.8	15.4	13.6	11.8	14.9	17	0.0007

## Sheet: FigS1f
	Id2fl/fl					Nmur1icre+Id2fl/fl					p-value
CD19+CD23- relative	57.4	59.2	63	58.1	60.5	39.1	46.7	41.3	40.4	49.3	<0,0001
CD19+CD23- absolut	31951	30845	22303	65100	25018	14260	18819	12413	8677	3962	0.0204
Cd19+B220-	55.4	56.9	60.8	55.4	58.6	34.4	40.2	38.7	33.6	44.5	<0,0001
IgM+CD23-	56.2	58.6	60.3	55.8	58	37.5	46.3	40.9	43.6	45.8	<0,0001
IgD-IgM+	51.4	52.1	55.3	48.8	53.2	28	35.4	35.2	29.7	40.6	<0,0001
CD19+CD11b+	49	50.7	51.3	47.1	53.1	24.9	32.3	29.9	27.4	39.9	0.0001

## Sheet: FigS1g
	Id2fl/fl						Nmur1icre+Id2fl/fl						p-value
CD19+CD11b+	15.7	8.71	8.87	8.62	8.15	10.4	3.7	3.24	1.59	4.22	6.93	3.69	0.0011
CD19+CD43+	20	14.5	15.6	15.7	15.3	16.4	10.2	11.2	3.02	8.01	8.3	9.67	0.0003
Cd19+B220-	23.3	17.8	17.4	17.8	18.9	18.2	12.5	13.2	10.8	9.87	8.73	9.88	<0,0001
IgD-IgM+	22.3	16.5	16.9	15.7	15.9	17.2	9.75	10.4	12.3	6.63	7.91	8.37	<0,0001
B1a	8.9	7.07	6.43	6.97	6.08	8.78	3.88	4.51	0.86	2.41	3.12	3.94	0.0002
B1b	12.8	8.94	10	8.32	9.33	8.03	5.58	5.53	10	3.94	4.52	4.11

## Sheet: FigS1h
	Id2fl/fl									Nmur1icre+Id2fl/fl									p-value
B2 cells relative	7.56	14.6	15	11.9	7.26	17.1	19.8	17.2	32.3	17.5	13.4	18.8	14.6	15.1	14.3	37.8	22.4	35	0.2128
B2 cells absolut	3623	27056	26496	13206	6274	14617	18964	11702	39017	26055	13256	23200	15366	13145	8899	42098	14477	30442	0.584

## Sheet: FigS1i
	Id2fl/fl						Nmur1icre+Id2fl/fl						p-value
T cells relative	19.9	26.3	28.5	27.3	30.2	17.4	25.1	21.6	28.1	20.7	22.6	17.5	0.9343
CD4+ T cells relative	12.4	15.8	17	17.8	18.8	10.3	16.4	12.8	16	12.4	13	11	0.8747
CD8+ T cells relative	7.43	10.4	11.4	9.39	11.2	7	8.54	8.68	11.9	8.16	8.69	6.37	0.9773
T cells absolut	10230	30969	16684	11157	35857	8534	8909	9270	12724	9399	13791	6864	0.5339
CD4+ T cells absolut	6371	18579	9956	7265	22263	5056	5829	5499	7259	5609	7967	4317	0.5043
CD8+ T cells absolut	3816	12258	6656	3834	13325	3424	3031	3720	5389	3706	5315	2499	0.562

## Sheet: FigS1j
	Id2fl/fl						Nmur1icre+Id2fl/fl						p-value
Type 2 T regs relative	0.65	1.38	0.26	0.42	1.24	0.71	0.74	0.67	1.62	0.32	0.8	0.61	0.9492
Type 2 T regs absolut	448	991	251	302	911	348	499	303	856	536	787	815	0.5831

## Sheet: FigS1k
	Id2fl/fl						Nmur1icre+Id2fl/fl						p-value
gdT cells relative	1.6	1.77	2	4.85	2.97	1.26	0.93	4.06	5.86	2.94	4.62	1.44	0.3643
gdT cells absolut	1105	1271	1936	3522	2184	618	626	1836	3104	4911	4525	1925	0.2196

## Sheet: FigS1l
	Id2fl/fl						Nmur1icre+Id2fl/fl						p-value
ILC1 relative	0.74	0.8	1.04	0.7	0.77	1.31	0.82	2.01	1.12	0.5	0.79	0.97	0.9267
ILC3 relative	1.57	0.89	1.32	0.82	0.86	2.28	2.57	2.68	2.55	2.14	1.94	4.39	0.0374
ILC1 absolut	379	947	610	287	919	643	290	860	507	227	483	379	0.637
ILC3 absolut	806	1048	772	334	1026	1113	913	1150	1156	971	1184	1722	0.2476

## Sheet: FigS1m
	Id2fl/fl						Nmur1icre+Id2fl/fl						p-value
NKp46+ILC3 relative	12.8	6.58	7.25	9.58	9.16	6.56	6.13	4.7	7.44	6.8	7.43	8.65	0.4328
CCR6+ILC3 relative	72.3	71.7	72.3	68.3	72.5	79.4	75.9	80.1	77.9	76.1	74.2	77.8	0.1348
NKp46+ILC3 absolut	103	69	56	32	94	73	56	54	86	66	88	149	0.905
CCR6+ILC3 absolut	583	751	558	228	744	884	693	921	901	739	878	1340	0.1953

## Sheet: FigS1n
	Id2fl/fl						Nmur1icre+Id2fl/fl						p-value
Macrophages relative	33.9	23.8	36.2	30.5	25.4	40	50	40.5	31.3	49.1	31.7	43.1	0.0509
Macrophages absolut	27529	25293	41325	26764	34357	31340	31855	21348	23335	38114	21891	16949	0.2011

[truncated: 2 more sheets: FigS1o, FigS1p]
