# Supplementary material for: Group 2 innate lymphoid cells are a non-redundant source of interleukin-5 required for development and function of murine B1 cells
Source: Nat Commun. 2024 Dec 4;15:10566. doi: 10.1038/s41467-024-54780-3 (PMC11618303; doi:10.1038/s41467-024-54780-3)
Supplement: Supplementary file 10 — Suppl Figure 2 Source Data [file 41467_2024_54780_MOESM10_ESM.xlsx]

## Sheet: FigS2b
	Nmur1icreGFP						p-value
GFP+ ILC2 peritoneal lavage	36.3	43.2	43.4	35.6	27.4		<0,0001
GFP+ B1 cells peritoneal lavage	0.091	0.083	0.12	0.12	0.099
GFP+ ILC2 Omentum	51.9	43.6	39.9	42.9	34.1	52	<0,0001
GFP+ B1 cells Omentum	0.16	0.52	0.59	0.26	0.82

## Sheet: FigS2d
	Nmur1icreRosa26flSTOP-tdRFP					p-value	p-value
RFP+ ILC2 peritoneal lavage	85.3	86.6	82.3	85.6	81.9	<0,0001	<0,0001
RFP+ B1 cells peritoneal lavage	0.14	0.13	0.22	0.16	0.12
RFP+ B2 cells peritoneal lavage	0.057	0.13	0.05	0.15	0.033
RFP+ ILC2 Omentum	90.9	93.7	90.4	92.4	91.4	<0,0001	<0,0001
RFP+ B1 cells Omentum	0	0.00849	0	0	0
RFP+ B2 cells Omentum	0.13	0.13	0.16	0.12	0.045
RFP+ ILC2 Small intestine	95.9	96.2	96.4	96.4	95.3	<0,0001
RFP+ Eosinophils	0.515	0.292	0.356	0.337	0.26

## Sheet: FigS2f
	Id2creErt2Rosa26flSTOP-tdYFP					p-value
ILC2 peritoneal lavage	65.5	67.3	58.5	72.9	69	<0,0001
B1 cells peritoneal lavage	0.031	0.00581	0.012	0.014	0.012
ILC2 Omentum	64.6	75.6	60.1	68.8	71.5	<0,0001
B1 cells Omentum	0.057	0.039	0.034	0	0

## Sheet: FigS2g
	Control							dblGata						p-value
Eosinophils	3.54	5.13	0.67	5.71	1.78	7.76	6.35	0.00578	0.00767	0.066	0.08	0.41	0.052	0.0017

## Sheet: FigS2i
	Control							dblGata						p-value
B1 cells relative	30.3	35.5	25.8	29.8	30.9	35.1	38.1	37.1	44.2	36.5	28.1	35.6	35.8	0.1496
B1 cells absolut	55714	55729	88969	61329	5534	13522	17963	200527	22547	12743	18972	20918	11142	0.8709

## Sheet: FigS2k
	Control							dblGata						p-value
B1 cells relative	54.7	47.2	53.6	40.3	39.2	42.9	51.5	76	54.1	61.7	52.4	48.6	57.7	0.0557
B1 cells absolut	15888	2160	37655	13226	20526	18909	10511	11202	36996	13054	14435	7923	7733	0.7788

## Sheet: FigS2l
	Replicates						p-value	p-value	p-value
No addings	3040	3050	3330	3330	2700		<0,0001	<0,0001	<0,0001
rIL-5	5800	5460	4840	4940	5140	4370
supernatant	5740	5190	4950	4440
ILC2	5610	6350	4610	6030	6020	5680
