# Supplementary material for: Group 2 innate lymphoid cells are a non-redundant source of interleukin-5 required for development and function of murine B1 cells
Source: Nat Commun. 2024 Dec 4;15:10566. doi: 10.1038/s41467-024-54780-3 (PMC11618303; doi:10.1038/s41467-024-54780-3)
Supplement: Supplementary file 11 — Suppl Figure 3 Source Data [file 41467_2024_54780_MOESM11_ESM.xlsx]

## Sheet: FigS3c
	Zcwpw1+/+			Zcwpw1+/-					Zcwpw1-/-				p value wt vs ko	p value het vs ko
B1 cells relative	25	30.9	40.2	36.6	37.9	40.2	35.3	36.8	34.3	41.6	42.1	47.7	0.2926	0.4243
B1 cells absolut	28762	69646	103589	33045	60510	53627	45880	75951	28561	62440	121715	95121	0.944	0.5753
B1a	13.6	16.2	22.9	17.8	15.3	20.8	18.8	21.5	18.3	21.4	22.3	25.2	0.4592	0.2993
B1b	11.6	15	17.6	18.9	22.9	19.4	16.6	15.6	16.2	20.4	20	22.8	0.1599	0.8103
Ki-67+ B1 cells	6.8	5.12	8.36	10.5	4.21	6.97	6.04	7.27	8.13	5.88	7.1	13.5	0.6199	0.6963
Thoracal lavage B1 cells relative	36.7	36.9	42.6	39.7	48.9	43.8	38.9	37.3	40.8	39.7	42		0.6218	0.9154
Thoracal lavage B1 cells absolut	18364	32166	15037	17597	29336	43740	5589	27388	44910	45957	9937		0.676	0.7996
Omentum B1 cells relative	18.5	19.6	24.6	16.7	16.3	19.1	24.3	18.9	21.3	17	20.1	18.5	0.7297	0.9949
Omentum B1 cells relative	4084	3043	17510	1012	1590	4416	15366	4574	3304	4692	8272	2997	0.7823	0.9781
