# Supplementary material for: Group 2 innate lymphoid cells are a non-redundant source of interleukin-5 required for development and function of murine B1 cells
Source: Nat Commun. 2024 Dec 4;15:10566. doi: 10.1038/s41467-024-54780-3 (PMC11618303; doi:10.1038/s41467-024-54780-3)
Supplement: Supplementary file 12 — Suppl Figure 4 Source Data [file 41467_2024_54780_MOESM12_ESM.xlsx]

## Sheet: FigS4a
	Il5+/+			Il5cre/+			Il5cre/cre					p value wt vs ko	p value het vs ko
Peritoneal lavage B1 cells relative	40.3	35.5	33.8	44.4	37.8	29.5	24	22.4	23.7	24.6	27.7	0.0126	0.0093
Peritoneal lavage B1 cells absolut	75989	37430	67218	45728	54932	43570	9628	19037	26701	15396	28044	0.0041	0.0276

## Sheet: FigS4b
	Il5+/+			Il5cre/+			Il5cre/cre					p value wt vs ko	p value het vs ko
CD11b+ B1 cells relative	19.6	22.1	23.3	29.9	27	20.2	14.4	12.6	15.5	16.1	13.9	0.0208	0.0016
CD11b+ B1 cells absolut	59031	25870	32653	30800	39273	36139	5797	21946	17380	10099	14106	0.0211	0.0446

## Sheet: FigS4c
	Il5fl/fl				Nmur1icre+Il5fl/fl			p value
Il4 in ILC2	0.030731	0.002724	0.014619	0.007555	0.017799	0.015391	0.006114	0.922

## Sheet: FigS4d
	Il5fl/fl				Nmur1icre+Il5fl/fl			p value
Il5 in CD4+ T cells	0.004437	0.000725	0.000662	0.002973	0.00483	0.00431	0.0019	0.3143

## Sheet: FigS4e
	Il4/13fl/fl						Nmur1icre+Il4/13fl/fl				p value
B1 cells peritoneal lavage relative	24.3	28.9	36.4	43	23.5	30.6	36.8	34.8	44.3	37.8	0.1157
B1 cells peritoneal lavage absolut	27924	101042	193791	123677	100053	108136	105527	124152	164643	131855	0.4586
B1a	15.2	11.7	15.4	16.7	7.57	11.5	17.3	15.7	22.4	18	0.0327
B1b	9.24	17.3	21.2	26.4	16	19.3	19.6	19.4	22.1	20	0.5109
B1 cells Thoracal lavage relative	19.8	26.9	30.1	14.5	22.6	32	27.9	17.1	26.2	24.4	0.9168
B1 cells Thoracal lavage absolut	2309	15582	70995	6460	21874	32230	14496	10731	13192	10506	0.3503
B1 cells Omentum relative	8.86	10.7	13.5	11	7.12	10.2	11.7	11.1	10.7	8.63	0.8098
B1 cells Omentum absolut	1432	8469	11785	5651	7089	8800	5803	5875	5896	4431	0.3725

## Sheet: FigS4f
	Aregfl/fl			Nmur1icre+Aregfl/fl				p value
B1 cells peritoneal lavage relative	39.5	51.9	31.4	49.9	50.4	51		0.1867
B1 cells peritoneal lavage absolut	381783	122582	76409	140953	120760	60057		0.4285
B1a	15.1	25.2	13.5	21.5	20.4	29.3		0.2769
B1b	24.7	27.2	18.2	28.9	30.2	21.6		0.4039
B1 cells Thoracal lavage relative	50.7	55.6	39.8	62.1	64.6	51.8	61.2	0.08
B1 cells Thoracal lavage absolut	43675	45193	73621	68097	104097	74500	94614	0.0601
B1 cells Omentum relative	18.4	17	12	11.7	18	15.6	17.6	0.9758
B1 cells Omentum absolut	3224	4597	4566	15973	5336	4031	5518	0.3272

## Sheet: FigS4g
	Il6fl/fl				Nmur1icre+Il6fl/fl				p value
B1 cells peritoneal lavage relative	45.1	41.6	44.1		41.2	43.1	47.3	46.5	0.6482
B1 cells peritoneal lavage absolut	208590	121835	59163		65350	89239	82320	69931	0.2085
B1a	21.9	23.6	25.4		23.6	20.1	26.1	23.8	0.8956
B1b	21.8	21.5	18		17.3	21.2	23.8	21.2	0.8241
B1 cells Thoracal lavage relative	44.5	44	44.9	54.8	45.9	60	57.4	44.6	0.3355
B1 cells Thoracal lavage absolut	61838	36259	56911	80111	57744	10140	72319	39310	0.4225
B1 cells Omentum relative	13.3	16	19.5	22	16.3	19	19.4	20	0.6561
B1 cells Omentum absolut	2943	1298	683	8221	1980	7366	5251	6388	0.3813
