# Supplementary material for: Group 2 innate lymphoid cells are a non-redundant source of interleukin-5 required for development and function of murine B1 cells
Source: Nat Commun. 2024 Dec 4;15:10566. doi: 10.1038/s41467-024-54780-3 (PMC11618303; doi:10.1038/s41467-024-54780-3)
Supplement: Supplementary file 13 — Suppl Figure 6 Source Data [file 41467_2024_54780_MOESM13_ESM.xlsx]

## Sheet: FigS6a
	Tslpr+/+						Tslpr-/-				p value
B1 cells peritoneal lavage relative	27.3	35.8	40.5	43.1	44.3	40.2	38.6	46.3	27.4	30.8	0.5662
B1 cells peritoneal lavage absolut	70631	41209	51972	48988	45711	49491	71833	42594	83230	65857	0.1263
B1a	16	20.2	20.8	16	23.8	17.2	18.6	23.1	12.5	13.1	0.4171
B1b	11.5	15.9	19.9	27.4	20.6	23.1	20.1	23.4	15.3	18	0.8691

## Sheet: FigS6b
	Tslpr+/+						Tslpr-/-				p value
B1 cells Thoracal lavage relative	31.6	31.9	52.2	41.8	61.2	56.8	43.3	57.1	37.6	43.2	0.9346
B1 cells Thoracal lavage absolut	10261	12765	50155	19225	33154	11767	39768	35718	28861	37540	0.1668

## Sheet: FigS6c
	Tslpr+/+						Tslpr-/-				p value
B1 cells Omentum relative	10.5	16.5	18.7	16.6	10.9	16.5	17	22.7	12.6	13.3	0.5808
B1 cells Omentum absolut	2377	6760	21829	4612	2723	6262	10658	6599	17021	8835	0.4389

## Sheet: FigS6d
	Il17rb+/+					Il17rb-/-					p value
B1 cells peritoneal lavage relative	39.3	45.2	36.2	41.1	41.7	45.7	43.2	48.8	23	34.7	0.745
B1 cells peritoneal lavage absolut	46576	48006	50840	72511	74503	77331	125232	111760	35284	35285	0.3759
B1a	23.8	31.2	22.5	19.9	20	29.3	26.5	29.5	15.5	24.5	0.6483
B1b	15.6	14.3	13.8	21.4	21.8	16.5	16.9	19.4	7.57	10.3	0.2842

## Sheet: FigS6e
	Il17rb+/+					Il17rb-/-					p value
B1 cells Thoracal lavage relative	57.4	53.1	48.8	50.3	40	54.8	52.1	67.5	35.5	45.1	0.8625
B1 cells Thoracal lavage absolut	12410	17630	13965	29258	11307	59263	49734	87364	35772	70380	0.0017

## Sheet: FigS6f
	Il17rb+/+					Il17rb-/-					p value
B1 cells Omentum relative	21	25.2	14.2	14	20.3	20.3	25.3	19.3	12.5	15.5	0.9092
B1 cells Omentum absolut	5246	4869	3703	5080	4679	2945	7114	5397	1924	1111	0.402
